# Supplementary material for: No Genetic Tradeoffs between Hygienic Behaviour and Individual Innate Immunity in the Honey Bee, Apis mellifera
Source: PLoS One. 2014 Aug 27;9(8):e104214. doi: 10.1371/journal.pone.0104214 (PMC4146461; doi:10.1371/journal.pone.0104214)
Supplement: Dataset S1 — Validating the ZOI assay on hive bees. CON = bees chilled and restrained, but not injected. SAL = bees chilled, restrained, and injected with saline solution (i.e. sham-injected), LPS = bees chilled, restrained, and injected with saline solution + LPS. (XLSX) [file pone.0104214.s002.xlsx]

## Sheet: Dataset S1
Dataset S1: Validating the ZOI assay on nurse age bees. CON = bees chilled and restrained, but not injected. SAL = bees chilled, restrained, and injected with saline solution (i.e. sham-injected), LPS = bees chilled, restrained, and injected with saline solution + LPS.
Group	ZOI (diameter, mm)
CON	0
CON	0
CON	1
CON	1.25
CON	0
CON	1.3
CON	0.4
CON	2
SAL	2
SAL	1
SAL	0.75
SAL	1.3
SAL	1.44
SAL	2.5
SAL	1.3
SAL	1.5
SAL	0.692841
SAL	1.15473
LPS	1.5
LPS	2.5
LPS	3.33325
LPS	1.2
LPS	2.3333
LPS	2.8
LPS	1.84758
LPS	2.30947
