# Supplementary material for: No Genetic Tradeoffs between Hygienic Behaviour and Individual Innate Immunity in the Honey Bee, Apis mellifera
Source: PLoS One. 2014 Aug 27;9(8):e104214. doi: 10.1371/journal.pone.0104214 (PMC4146461; doi:10.1371/journal.pone.0104214)
Supplement: Dataset S2 — ZOI scores for worker bees from colony c2 and c10. The patriline of each worker is indicated. (XLSX) [file pone.0104214.s003.xlsx]

## Sheet: dataset s2
Dataset S2. ZOI scores for worker bees from colony c2 and c10. The patriline of each worker is indicated.
Colony	ZOI (%)	Patriline
c2	1	c2.9
c2	0.64	c2.9
c2	0.213018	c2.16
c2	0.852071	c2.16
c2	0.34027	c2.16
c2	1	c2.16
c2	0.999978	c2.17
c2	1	c2.17
c2	0.852071	c2.17
c2	0.537778	c2.17
c2	0.840278	c2.17
c2	1	c2.18
c2	1.17361	c2.18
c2	0.378698	c2.18
c2	0.413265	c2.18
c2	0.715976	c2.19
c2	0.715976	c2.19
c2	0.852071	c2.19
c2	1	c2.19
c2	0.64	c2.19
c2	0.5625	c2.20
c2	0.840278	c2.20
c2	1.15976	c2.20
c2	0.715976	c2.20
c2	0.852071	c2.20
c2	0.528926	c2.1
c2	1.17361	c2.1
c2	1.5625	c2.1
c2	0.378698	c2.1
c2	0.840259	c2.1
c2	1.19008	c2.1
c2	1	c2.1
c2	0.528926	c2.1
c2	0.669422	c2.1
c2	1	c2.1
c2	1	c2.1
c2	0.852071	c2.1
c2	1.15976	c2.1
c2	0.444444	c2.1
c2	1	c2.2
c2	1	c2.2
c2	0.591716	c2.2
c2	0.510204	c2.2
c2	0.734694	c2.2
c2	1	c2.2
c2	1	c2.2
c2	0.669422	c2.3
c2	0.694444	c2.3
c2	1.17361	c2.3
c2	0.669422	c2.3
c2	1	c2.3
c2	0.289941	c2.3
c2	0.734694	c2.3
c2	0.669422	c2.4
c2	0.826446	c2.4
c2	0.5625	c2.4
c2	0.591716	c2.4
c2	1.36111	c2.5
c2	1.17359	c2.5
c2	0.669422	c2.5
c2	1	c2.5
c2	1	c2.5
c2	0.213018	c2.6
c2	0.47929	c2.6
c2	1.5625	c2.6
c2	1.36111	c2.6
c2	1.19008	c2.6
c2	0.669422	c2.6
c2	1.19008	c2.6
c2	1	c2.6
c2	0.64	c2.6
c2	0.694444	c2.6
c2	1	c2.7
c2	0.562488	c2.7
c2	0.528926	c2.7
c2	0.852071	c2.7
c2	0.852071	c2.7
c2	0.840278	c2.7
c2	1	c2.7
c2	1.17361	c2.8
c2	0.852071	c2.8
c2	1	c2.8
c2	1.15976	c2.8
c2	0.852071	c2.8
c2	1.19008	c2.10
c2	0.999978	c2.10
c2	1	c2.10
c2	0.852071	c2.10
c2	0.852071	c2.10
c2	0.734694	c2.10
c2	0.617347	c2.10
c2	1.36111	c2.11
c2	0.852071	c2.11
c2	1.19008	c2.11
c2	0.528926	c2.11
c2	1	c2.11
c2	0.715976	c2.11
c2	0.47929	c2.11
c2	0.64	c2.11
c2	0.378698	c2.12
c2	0.852071	c2.12
c2	0.840259	c2.13
c2	1.36108	c2.13
c2	0.5625	c2.13
c2	1.5625	c2.13
c2	0.5625	c2.14
c2	1.19008	c2.14
c2	0.669422	c2.14
c2	0.5625	c2.14
c2	1.36111	c2.14
c2	0.840278	c2.14
c2	0.64	c2.14
c2	0.826446	c2.15
c2	0.840259	c2.15
c2	1	c2.15
c2	0.715976	c2.15
c2	1	c2.12
c2	1	c2.12
c2	0.25	c2.9
c2	1	c2.9
c2	0.5625	c2.9
c2	1	c2.16
c2	0.669422	c2.16
c2	0.5625	c2.16
c2	1	c2.17
c2	1	c2.16
c2	0.751111	c2.16
c2	0.840278	c2.16
c10	0.878906	c10.14
c10	0.5625	c10.13
c10	1.12891	c10.12
c10	0.878906	c10.13
c10	0.765625	c10.1
c10	0.5625	c10.16
c10	0.5625	c10.1
c10	0.5625	c10.8
c10	0.878906	c10.1
c10	1	c10.6
c10	0.64	c10.2
c10	0.537778	c10.12
c10	0.64	c10.17
c10	0.751111	c10.15
c10	0.751111	c10.13
c10	0.64	c10.2
c10	0.64	c10.13
c10	0.64	c10.2
c10	0.64	c10.5
c10	0.751111	c10.4
c10	0.64	c10.5
c10	0.64	c10.10
c10	0.64	c10.12
c10	0.36	c10.5
c10	0.64	c10.8
c10	0.871111	c10.15
c10	0.64	c10.17
c10	0.751111	c10.14
c10	1.15976	c10.8
c10	1.15976	c10.13
c10	1	c10.3
c10	0.852071	c10.17
c10	0.852071	c10.11
c10	1.15976	c10.4
c10	1	c10.12
c10	0.852071	c10.12
c10	0.852071	c10.15
c10	0.852071	c10.13
c10	0.852071	c10.9
c10	0.715976	c10.13
c10	0.852071	c10.3
c10	0.715976	c10.8
c10	0.852071	c10.12
c10	0.617347	c10.16
c10	0.413265	c10.13
c10	0.25	c10.3
c10	0.734694	c10.12
c10	0.510204	c10.3
c10	0.734694	c10.17
c10	0.617347	c10.1
c10	0.862245	c10.8
c10	0.734694	c10.16
c10	0.694444	c10.12
c10	0.840278	c10.6
c10	0.840278	c10.14
c10	0.5625	c10.13
c10	1	c10.3
c10	1	c10.12
c10	0.694444	c10.12
c10	1.17361	c10.1
c10	1	c10.8
c10	0.47929	c10.12
c10	0.852071	c10.3
c10	0.715976	c10.9
c10	1	c10.2
c10	0.591716	c10.5
c10	0.715976	c10.13
c10	0.591716	c10.2
c10	0.852071	c10.3
c10	0.715976	c10.11
c10	0.852071	c10.2
c10	1	c10.1
c10	1	c10.1
c10	0.694444	c10.2
c10	0.694444	c10.2
c10	0.5625	c10.13
c10	0.5625	c10.15
c10	1	c10.1
c10	1	c10.7
c10	0.694444	c10.12
c10	1	c10.15
c10	1.44	c10.14
c10	1.44	c10.16
c10	0.81	c10.6
c10	1	c10.9
c10	0.81	c10.2
c10	0.81	c10.15
c10	0.64	c10.17
c10	0.81	c10.11
c10	0.64	c10.17
c10	0.413265	c10.17
c10	1	c10.4
c10	0.326531	c10.15
c10	0.183673	c10.1
c10	0.510204	c10.1
c10	0.413265	c10.4
c10	0.862245	c10.1
c10	0.734694	c10.10
c10	0.64	c10.2
c10	0.444444	c10.17
c10	0.64	c10.1
c10	0.751111	c10.8
c10	0.64	c10.5
c10	0.64	c10.7
c10	0.64	c10.16
c10	0.444444	c10.5
c10	0.751111	c10.12
c10	1.14796	c10.12
c10	0.862245	c10.1
c10	1.14796	c10.4
c10	0.734694	c10.11
c10	0.862245	c10.12
c10	0.734694	c10.7
c10	1.14796	c10.2
c10	0.734694	c10.14
c10	0.734694	c10.16
c10	0.64	c10.5
c10	0.537778	c10.15
c10	0.751111	c10.1
c10	0.64	c10.2
c10	0.64	c10.12
c10	0.751111	c10.2
c10	0.444444	c10.15
c10	0.64	c10.6
c10	0.64	c10.6
c10	0.64	c10.4
c10	0.751111	c10.14
c10	0.64	c10.14
c10	0.36	c10.12
c10	0.537778	c10.15
c10	0.537778	c10.13
c10	0.64	c10.11
c10	0.36	c10.5
c10	0.64	c10.1
c10	1	c10.8
c10	1	c10.14
c10	1	c10.15
c10	1	c10.6
c10	0.5625	c10.16
c10	0.5625	c10.3
c10	0.694444	c10.4
c10	1	c10.4
c10	0.840278	c10.13
c10	1.19008	c10.14
c10	1.19008	c10.7
c10	0.528926	c10.8
c10	0.669422	c10.7
c10	0.669422	c10.1
c10	0.669422	c10.14
c10	0.669422	c10.2
c10	0.297521	c10.5
c10	0.537778	c10.10
c10	0.64	c10.5
c10	0.444444	c10.12
c10	0.64	c10.17
c10	0.36	c10.9
c10	0.64	c10.17
c10	0.64	c10.9
c10	0.444444	c10.13
c10	0.64	c10.14
c10	0.694444	c10.4
c10	1	c10.17
c10	0.5625	c10.6
c10	0.694444	c10.17
c10	1	c10.4
c10	0.5625	c10.14
c10	0.840278	c10.13
c10	1	c10.4
c10	0.197531	c10.16
c10	1	c10.13
c10	0.694444	c10.4
c10	0.790123	c10.12
c10	0.790123	c10.10
c10	0.694444	c10.1
c10	0.694444	c10.13
c10	0.694444	c10.10
c10	1	c10.12
c10	1.44	c10.3
c10	0.871111	c10.17
c10	0.64	c10.1
c10	0.64	c10.3
