# Supplementary material for: No Genetic Tradeoffs between Hygienic Behaviour and Individual Innate Immunity in the Honey Bee, Apis mellifera
Source: PLoS One. 2014 Aug 27;9(8):e104214. doi: 10.1371/journal.pone.0104214 (PMC4146461; doi:10.1371/journal.pone.0104214)
Supplement: Dataset S3 — Mean and SE of ZOI scores for 10 hives bees, hygienic behaviour and mite loads for 30 colonies studied for experiment 2. Age: y = young colonies; o = old colonies; see manuscript for details. (XLSX) [file pone.0104214.s004.xlsx]

## Sheet: Sheet1
Dataset S3: Average and SE of ZOI scores for 10 hives bees, hygienic behaviour and mite loads for 30 colonies studied for experiment 2. Age: y= young colonies; o= old colonies; see manuscript for details.
Age	Colony	Avg ZOI	ZOI (SE)	Hyg Behaviour(%)	Mites / mL
y	AD	0.601282	0.0209715	0.453333	0.02
y	AF	0.651629	0.0152622	0.565217	0.008
y	AV	0.694236	0.0298685	0.602564	0.02
o	c1	0.796646	0.0843433	0.487342	0.096
o	c12	0.868565	0.0769898	0.65942	0.018
o	c16	0.953997	0.0707677	0.846954	0.078
o	c2	0.84794	0.0472272	0.656478	0.038
o	c3	0.87505	0.118368	0.792972	0.024
o	c4	0.819226	0.0979928	0.399602	0.01
o	c5	0.920071	0.075436	0.476923	0.026
o	c6	0.928219	0.0846594	0.637029	0.022
o	c8	0.998575	0.0861103	0.910431	0.018
o	c9	0.894425	0.118343	0.510135	0.038
y	n25	0.22214	0.0343031	0.537736	0.04
y	n26	0.578557	0.0901246	0.504	0.04
y	n29	1.24451	0.272492	0.4	0.084
y	n37	0.795705	0.197338	0.273684	0.012
y	n39	0.678243	0.121121	0.8	0.044
y	n40	0.810593	0.135024	0.597826	0.012
y	n45	0.666852	0.100254	0.885246	0.024
y	n5	0.625686	0.14333	0.330357	0.044
y	n52	1.1442	0.239064	0.31405	0.02
y	n53	0.759158	0.166358	0.333333	0.032
y	n60	0.741162	0.253334	0.545455	0.044
y	n61	0.788567	0.13908	0.469231	0.024
y	n62	0.893776	0.121608	0.469697	0.008
y	n64	0.715591	0.174135	0.666667	0.108
y	n9	0.950404	0.280394	0.446429	0.032
y	S	0.765414	0.0300664	1	0.004
y	T	0.684292	0.0372947	0.454545	0.012
